# Supplementary material for: Cerebral microcirculation mapped by echo particle tracking velocimetry quantifies the intracranial pressure and detects ischemia
Source: Nat Commun. 2022 Feb 3;13:666. doi: 10.1038/s41467-022-28298-5 (PMC8814032; doi:10.1038/s41467-022-28298-5)
Supplement: Supplementary file 4 — Source Data [file 41467_2022_28298_MOESM4_ESM.xlsx]

## Sheet: Figure 2b
Figure 2b			CMC1
	pig number	ICP	mean	SD	N
	#0117	17.226	1.37146	0.091133	250
		21.4735	1.98989	0.088191	250
		22.8775	1.5113	0.073067	250
		28.2967	1.86053	0.054146	250
	#0121	7.26417	2.43778	0.110824	250
		13.7551	2.39995	0.126506	250
		17.7302	2.2088	0.115581	250
		23.0387	2.28091	0.087481	250
		29.1897	2.60189	0.068772	250
		40.6035	1.63789	0.052267	250
		45.983	0.343696	0.016505	250
	#0122	14.4071	2.36371	0.101606	250
		21.907	2.26479	0.135608	250
		23.4091	2.19219	0.141999	250
		29.5133	1.95116	0.14592	250
		38.5023	1.8332	0.073782	250
		39.3743	1.81311	0.073498	250
		61.3374	0.769975	0.065442	250
	#0211	6.97024	2.42177	0.095742	250
		19.0949	1.83871	0.101971	250
		19.7196	1.62624	0.080891	250
		28.3103	1.20661	0.052906	250
		46.5668	0.669122	0.032974	250
	#0306	9.02296	3.32861	0.128485	250
		16.2434	3.12253	0.135827	250
		21.5524	2.80736	0.157858	250
		25.4345	2.23992	0.124429	250
		30.6839	1.42833	0.157625	250
		38.2977	1.48865	0.088453	250
		54.5799	0.499559	0.03131	250

## Sheet: Figure 2c
Figure 2c			CMC2
	pig number	ICP	mean	SD	N
	#0117	17.226	1.46028	0.244746	250
		21.4735	2.25208	0.251228	250
		22.8775	1.73132	0.229869	250
		28.2967	1.41873	0.120463	250
	#0121	7.26417	4.89649	0.417374	250
		13.7551	3.56594	0.422791	250
		17.7302	3.20718	0.385547	250
		23.0387	3.19384	0.373596	250
		29.1897	3.12363	0.274381	250
		40.6035	1.27311	0.078657	250
		45.983	0.233477	0.030234	250
	#0122	14.4071	5.32195	0.435627	250
		21.907	4.72934	0.389952	250
		23.4091	3.57912	0.338115	250
		29.5133	2.75576	0.241963	250
		38.5023	0.315941	0.060058	250
		39.3743	0.35901	0.050343	250
		61.3374	0.529022	0.075709	250
	#0211	6.97024	4.0347	0.305696	250
		19.0949	3.04552	0.226918	250
		19.7196	3.13383	0.196836	250
		28.3103	2.13314	0.219708	250
		46.5668	0.458904	0.088401	250
	#0306	9.02296	4.40262	0.481115	250
		16.2434	3.36819	0.383451	250
		21.5524	2.47	0.24625	250
		25.4345	2.56984	0.268651	250
		30.6839	1.88975	0.178062	250
		38.2977	1.46035	0.095802	250
		54.5799	0.563824	0.023554	250

## Sheet: Figure 2d
Figure 2d			CMC2-4
	pig number	ICP	mean	SD	N
	#0117	17.226	0.774046	0.1716	250
		21.4735	1.34001	0.159	250
		22.8775	0.992877	0.1483	250
		28.2967	1.06022	0.0927	250
	#0121	7.26417	2.53266	0.2675	250
		13.7551	2.02319	0.2647	250
		17.7302	1.87627	0.2214	250
		23.0387	1.74949	0.2306	250
		29.1897	1.77976	0.1714	250
		40.6035	0.830631	0.0445	250
		45.983	0.131928	0.0294	250
	#0122	14.4071	2.67892	0.2923	250
		21.907	2.3413	0.2561	250
		23.4091	1.8456	0.2237	250
		29.5133	1.58862	0.1601	250
		38.5023	0.145427	0.0322	250
		39.3743	0.158503	0.0268	250
		61.3374	0.169812	0.0416	250
	#0211	6.97024	2.70062	0.2328	250
		19.0949	2.16156	0.1745	250
		19.7196	1.91863	0.1345	250
		28.3103	1.27216	0.1157	250
		46.5668	0.196447	0.0432	250
	#0306	9.02296	3.14659	0.3463	250
		16.2434	2.69926	0.2861	250
		21.5524	2.07363	0.2282	250
		25.4345	1.87432	0.2071	250
		30.6839	0.995507	0.1103	250
		38.2977	0.781881	0.0709	250
		54.5799	0.279756	0.0251	250

## Sheet: Figure 2e
Figure 2e			V5
	pig number	ICP	mean	SD	N
	#0117	17.226	68.4875	12.0887	250
		21.4735	53.9605	13.1099	250
		22.8775	37.1861	6.90887	250
		28.2967	36.8906	8.28675	250
	#0121	7.26417	131.321	30.437	250
		13.7551	116.916	21.7738	250
		17.7302	149.592	28.523	250
		23.0387	136.419	27.0001	250
		29.1897	162.779	37.6487	250
		40.6035	37.1097	13.7613	250
		45.983	17.0801	6	250
	#0122	14.4071	111.961	15.7595	250
		21.907	90.5487	12.217	250
		23.4091	100.147	20.1126	250
		29.5133	106.372	18.4396	250
		38.5023	35.3184	5.78144	250
		39.3743	39.8638	8.28005	250
		61.3374	49.3703	5.78144	250
	#0211	6.97024	96.7858	23.4746	250
		19.0949	79.504	23.7736	250
		19.7196	88.0559	28.7676	250
		28.3103	62.6049	30.337	250
		46.5668	24.2965	14.1895	250
	#0306	9.02296	130.805	34.4911	250
		16.2434	92.0324	22.7378	250
		21.5524	86.2689	23.821	250
		25.4345	76.5301	22.8723	250
		30.6839	63.1608	24.3916	250
		38.2977	55.9598	17.7663	250
		54.5799	26.8993	15.2917	250

## Sheet: Figure 3a
Figure 3a
	regions	#1	#2	#3	#4	Σ#2-4	Σ#1-4	V5
	ICP	0.5969	0.7178	0.6314	0.7593	0.7713	0.7108	0.4618
	MAP	0.0882	0.2588	0.05527	0.04854	0.1095	0.106	0.3443
	SBP	0.06169	0.1766	0.05649	0.01429	0.06492	0.06587	0.1567
	DBP	0.1332	0.3144	0.06397	0.06608	0.1395	0.1478	0.4152
	PP	0.1605	0.06457	0.1073	0.1431	0.09687	0.1439	0.09085
	CPP	0.3787	0.6207	0.3693	0.3927	0.5037	0.4638	0.6404
	MAP/ICP	0.6228	0.8292	0.6491	0.7349	0.8106	0.7542	0.2201
	PP/ICP	0.5563	0.7586	0.8258	0.7297	0.8301	0.7142	0.4226
	(PP-ICP)/MAP	0.6313	0.7538	0.8594	0.7606	0.8515	0.7758	0.4664

## Sheet: Figure 3b
Figure 3b
	regions	#1	#2	#3	#4	Σ#2-4	Σ#1-4	V5
	CMC	0.5969	0.7178	0.6314	0.7593	0.7713	0.7108	0.4618
	CMC/MAP	0.6118	0.8292	0.6075	0.6987	0.7764	0.7258	0.5847
	CMC/PP	0.691	0.7945	0.8511	0.8271	0.8733	0.8014	0.5068
	PP-(0.17CMC-0.29)MAP	0.7646	0.796	0.8799	0.8486	0.9141	0.8514	0.2588

## Sheet: Figure 3c
Figure 3c
	pig number	ICP	CMC2-4/PP
	#0117	17.226	0.0487799
		21.4735	0.0786526
		22.8775	0.0522869
		28.2967	0.0494757
	#0121	7.26417	0.16219
		13.7551	0.127616
		17.7302	0.0908289
		23.0387	0.0954413
		29.1897	0.0819627
		40.6035	0.0326099
		45.983	0.0056205
	#0122	14.4071	0.0933421
		21.907	0.0708197
		23.4091	0.0692793
		29.5133	0.0575797
		38.5023	0.00511345
		39.3743	0.00765713
		61.3374	0.00432531
	#0211	6.97024	0.130856
		19.0949	0.0826243
		19.7196	0.0992097
		28.3103	0.062814
		46.5668	0.00739027
	#0306	9.02296	0.129858
		16.2434	0.102581
		21.5524	0.0702064
		25.4345	0.0635142
		30.6839	0.031708
		38.2977	0.0256513
		54.5799	0.00744001
	validation
		6.78198	0.096
		13.7072	0.074
		21.1661	0.0361
		33.3268	0.0397
		42.0122	0.0399
		60.1842	0.0308
		12.6727	0.146511
		21.436	0.0977673
		30.0738	0.0592645
		33.8535	0.0442489
		47.0535	0.0301148
		56.7414	0.0112588
		2.64583	0.129144
		27.762	0.0608
		35.0081	0.067
		38.8696	0.0784
		9.39701	0.1256
		21.7317	0.1019

## Sheet: Figure 3d
Figure 3d
	pig number	ICP	CMC1/PP
	#0117	17.226	0.0864288
		21.4735	0.116798
		22.8775	0.0795881
		28.2967	0.0868222
	#0121	7.26417	0.156114
		13.7551	0.151381
		17.7302	0.106927
		23.0387	0.124433
		29.1897	0.119824
		40.6035	0.0643021
		45.983	0.0146424
	#0122	14.4071	0.0823593
		21.907	0.0685054
		23.4091	0.0822895
		29.5133	0.0707197
		38.5023	0.0644586
		39.3743	0.0875897
		61.3374	0.0196122
	#0211	6.97024	0.117345
		19.0949	0.0702834
		19.7196	0.0840904
		28.3103	0.0595774
		46.5668	0.0251722
	#0306	9.02296	0.13737
		16.2434	0.118667
		21.5524	0.095048
		25.4345	0.0759031
		30.6839	0.0454939
		38.2977	0.0488384
		54.5799	0.0132856
	validation
		6.78198	0.1114
		13.7072	0.0815
		21.1661	0.0935
		33.3268	0.0868
		42.0122	0.0535
		60.1842	0.0524
		12.6727	0.154756
		21.436	0.176903
		30.0738	0.0902849
		33.8535	0.0714705
		47.0535	0.0562697
		56.7414	0.018659
		2.64583	0.145518
		27.762	0.0798
		35.0081	0.0771
		38.8696	0.0824
		9.39701	0.1457
		21.7317	0.0994

## Sheet: Figure 3e
Figure 3e
	pig number	ICP	CMC2/PP
	#0117	17.226	0.0920261
		21.4735	0.132187
		22.8775	0.0911748
		28.2967	0.0662055
	#0121	7.26417	0.313569
		13.7551	0.224928
		17.7302	0.155257
		23.0387	0.174236
		29.1897	0.143851
		40.6035	0.0499814
		45.983	0.00994675
	#0122	14.4071	0.185434
		21.907	0.143053
		23.4091	0.134352
		29.5133	0.0998826
		38.5023	0.011109
		39.3743	0.0173435
		61.3374	0.0134748
	#0211	6.97024	0.195498
		19.0949	0.116413
		19.7196	0.162045
		28.3103	0.105325
		46.5668	0.0172638
	#0306	9.02296	0.181694
		16.2434	0.128003
		21.5524	0.083626
		25.4345	0.0870828
		30.6839	0.0601906
		38.2977	0.0479099
		54.5799	0.0149947
	validation
		6.78198	0.1308
		13.7072	0.1065
		21.1661	0.0479
		33.3268	0.0674
		42.0122	0.0461
		60.1842	0.029
		12.6727	0.157163
		21.436	0.129834
		30.0738	0.0702241
		33.8535	0.0543346
		47.0535	0.0377134
		56.7414	0.0134268
		2.64583	0.150759
		27.762	0.1013
		35.0081	0.0976
		38.8696	0.1116
		9.39701	0.2369
		21.7317	0.1619

## Sheet: Figure 3f
Figure 3f
	pig number	ICP	CMC3/PP
	#0117	17.226	0.0260641
		21.4735	0.0513747
		22.8775	0.0291174
		28.2967	0.0341764
	#0121	7.26417	0.0948964
		13.7551	0.0724256
		17.7302	0.0523131
		23.0387	0.0440798
		29.1897	0.0481237
		40.6035	0.0147718
		45.983	0.000807293
	#0122	14.4071	0.0669431
		21.907	0.047293
		23.4091	0.0505699
		29.5133	0.0468259
		38.5023	0.00405188
		39.3743	0.00512984
		61.3374	0.00239975
	#0211	6.97024	0.103434
		19.0949	0.0650367
		19.7196	0.0561607
		28.3103	0.040575
		46.5668	0.00340106
	#0306	9.02296	0.101609
		16.2434	0.0794464
		21.5524	0.0666367
		25.4345	0.0656588
		30.6839	0.0245067
		38.2977	0.0196266
		54.5799	0.0029068
	validation
		6.78198	0.0947
		13.7072	0.0661
		21.1661	0.0195
		33.3268	0.0249
		42.0122	0.0238
		60.1842	0.014
		12.6727	0.144042
		21.436	0.0852998
		30.0738	0.0479027
		33.8535	0.0325909
		47.0535	0.0283256
		56.7414	0.00553564
		2.64583	0.111033
		27.762	0.0627
		35.0081	0.0633
		38.8696	0.0691
		9.39701	0.1068
		21.7317	0.0924

[truncated: 34 more sheets: Figure 3g, Figure 3h, Figure 3i, Figure 3j, Figure 3k, Figure 3l, Figure 3m, Figure 3n, Figure 3o, Figure 3p, Figure 4a, Figure 4b, Figure 4c, Figure 4d, Figure 5a, Figure 5b, Figure 5c, Figure 5d, Figure 7d&e, Figure 7f …]
